# Supplementary material for: Microbial dysbiosis and mortality during mechanical ventilation: a prospective observational study
Source: Respir Res. 2018 Dec 7;19:245. doi: 10.1186/s12931-018-0950-5 (PMC6286574; doi:10.1186/s12931-018-0950-5)
Supplement: Supplementary file 2 — Table S6. Compositional differences between respiratory specimens of patients deceased versus discharged alive from the hospital. (XLS 68 kb) [file 12931_2018_950_MOESM2_ESM.xls]

## Sheet: Supplementary_table_Ex_KW_ETA_O
Taxonomy					Deceased	Discharged alive	Delta	p value	p value after FDR
Phylum	Class	Order	Family	Genus
Proteobacteria	Gammaproteobacteria	Pseudomonadales	Pseudomonadaceae	Pseudomonas	0.122	0.0459	0.0761	0.015962	0.667495
Bacteroidetes	Bacteroidia	Bacteroidales	Prevotellaceae	Prevotella	0	0.0063	-0.0063	0.0324175	0.667495
Firmicutes	Bacilli	Gemellales	Gemellaceae	Gemella	0	0.0022	-0.0022	0.0369281	0.667495
Actinobacteria	Actinobacteria	Coriobacteriales	Coriobacteriaceae	Atopobium	0.0004	0.0058	-0.0053	0.0397262	0.667495
Proteobacteria	Alphaproteobacteria	Sphingomonadales	Sphingomonadaceae		0.0003	0.0001	0.0002	0.0467633	0.667495
Proteobacteria	Betaproteobacteria	Burkholderiales	Burkholderiaceae	Burkholderia	0.1675	0	0.1675	0.0472711	0.667495
Actinobacteria	Actinobacteria	Bifidobacteriales	Bifidobacteriaceae	Scardovia	0.0004	0	0.0004	0.0472711	0.667495
Firmicutes	Clostridia	Clostridiales	Veillonellaceae	Veillonella	0.0009	0.0068	-0.0059	0.0498262	0.667495
Bacteroidetes	Bacteroidia	Bacteroidales	Porphyromonadaceae	Tannerella	0	0.0002	-0.0002	0.0513459	0.667495
Proteobacteria					0	0.0002	-0.0002	0.0513459	0.667495
Bacteroidetes	Bacteroidia	Bacteroidales	Prevotellaceae	Prevotella	0	0.0008	-0.0008	0.0519212	0.667495
Tenericutes	Erysipelotrichi	Erysipelotrichales	Erysipelotrichaceae	Bulleidia	0	0.0011	-0.0011	0.0569755	0.667495
TM7	TM7-3	EW055			0	0.0002	-0.0002	0.0806064	0.667495
Proteobacteria					0	0.0002	-0.0002	0.0811258	0.667495
Actinobacteria	Actinobacteria	Actinomycetales	Actinomycetaceae	Actinomyces	0	0.0002	-0.0002	0.0813856	0.667495
Firmicutes	Clostridia	Clostridiales	Veillonellaceae	Selenomonas	0	0.0013	-0.0013	0.0814721	0.667495
Bacteroidetes	Bacteroidia	Bacteroidales			0.0001	0.0001	0	0.0918701	0.667495
Bacteroidetes	Bacteroidia	Bacteroidales	Prevotellaceae	Prevotella	0.0002	0.0028	-0.0026	0.107262	0.667495
Firmicutes	Clostridia	Clostridiales	Ruminococcaceae		0	0.0004	-0.0003	0.108475	0.667495
Bacteroidetes	Bacteroidia	Bacteroidales	Prevotellaceae	Prevotella	0.0002	0.0061	-0.0059	0.115033	0.667495
Actinobacteria	Actinobacteria	Actinomycetales	Actinomycetaceae	Actinomyces	0.0003	0.0042	-0.0039	0.118746	0.667495
Spirochaetes	Spirochaetes	Spirochaetales	Spirochaetaceae	Spirochaeta	0	0.0006	-0.0006	0.125819	0.667495
Actinobacteria	Actinobacteria	Coriobacteriales	Coriobacteriaceae		0	0.0005	-0.0005	0.125819	0.667495
Firmicutes	Bacilli	Lactobacillales	Streptococcaceae	Streptococcus	0	0.0026	-0.0026	0.125948	0.667495
Firmicutes	Clostridia	Clostridiales	Veillonellaceae	Anaeroglobus	0	0.0003	-0.0003	0.125948	0.667495
Bacteroidetes	Flavobacteria	Flavobacteriales	Flavobacteriaceae	Capnocytophaga	0	0.0004	-0.0004	0.125948	0.667495
Bacteroidetes	Flavobacteria	Flavobacteriales	Flavobacteriaceae	Capnocytophaga	0	0.0002	-0.0002	0.125948	0.667495
Firmicutes	Clostridia	Clostridiales			0	0.0012	-0.0012	0.125948	0.667495
Firmicutes	Bacilli	Bacillales	Staphylococcaceae	Staphylococcus	0.0003	0.0001	0.0002	0.133423	0.667495
Firmicutes	Clostridia	Clostridiales	Lachnospiraceae		0.0002	0.0015	-0.0013	0.140166	0.667495
Bacteroidetes	Bacteroidia	Bacteroidales	Prevotellaceae	Prevotella	0.0008	0.0269	-0.0262	0.143015	0.667495
Cyanobacteria	Chloroplast	Streptophyta			0.0014	0.0003	0.0011	0.14311	0.667495
Proteobacteria	Gammaproteobacteria	Pasteurellales	Pasteurellaceae	Haemophilus	0.0001	0.0017	-0.0015	0.145078	0.667495
Firmicutes	Bacilli	Lactobacillales	Carnobacteriaceae	Granulicatella	0.0013	0.0136	-0.0123	0.148834	0.667495
Proteobacteria	Epsilonproteobacteria	Campylobacterales	Campylobacteraceae	Campylobacter	0.0004	0.0022	-0.0018	0.150028	0.667495
Actinobacteria	Actinobacteria	Actinomycetales			0	0.001	-0.001	0.150907	0.667495
Firmicutes	Bacilli	Lactobacillales	Streptococcaceae	Streptococcus	0.0606	0.1156	-0.055	0.154408	0.667495
Actinobacteria	Actinobacteria	Actinomycetales	Corynebacteriaceae	Corynebacterium	0.0008	0	0.0008	0.168078	0.667495
Firmicutes	Bacilli	Lactobacillales	Streptococcaceae	Streptococcus	0.0003	0	0.0003	0.168078	0.667495
Firmicutes	Bacilli	Lactobacillales	Streptococcaceae	Streptococcus	0.0019	0	0.0019	0.168078	0.667495
Firmicutes	Bacilli	Lactobacillales	Streptococcaceae	Streptococcus	0.073	0.0966	-0.0235	0.168511	0.667495
Firmicutes	Clostridia	Clostridiales	Veillonellaceae	Dialister	0.0002	0.0014	-0.0012	0.170728	0.667495
Proteobacteria	Gammaproteobacteria	Enterobacteriales	Enterobacteriaceae	Leclercia	0	0.0002	-0.0002	0.177786	0.667495
Bacteroidetes	Flavobacteria	Flavobacteriales	Flavobacteriaceae	Capnocytophaga	0	0.0003	-0.0002	0.177786	0.667495
Firmicutes	Clostridia	Clostridiales	ClostridialesFamilyXIII.IncertaeSedis	Eubacterium	0	0.0003	-0.0002	0.177881	0.667495
TM7	TM7-3	CW040	F16		0	0.0003	-0.0002	0.177881	0.667495
Actinobacteria	Actinobacteria	Actinomycetales	Actinomycetaceae	Actinomyces	0.0006	0.0017	-0.0012	0.18032	0.667495
Proteobacteria	Gammaproteobacteria	Enterobacteriales	Enterobacteriaceae	Klebsiella	0	0.0003	-0.0003	0.186974	0.667495
Actinobacteria	Actinobacteria	Actinomycetales	Micrococcaceae	Rothia	0.012	0.0449	-0.0329	0.188738	0.667495
Bacteroidetes	Bacteroidia	Bacteroidales	Bacteroidaceae	Bacteroides	0.0029	0.0019	0.0009	0.189645	0.667495
Bacteroidetes	Bacteroidia	Bacteroidales	Prevotellaceae	Prevotella	0	0.0002	-0.0002	0.192824	0.667495
Proteobacteria	Gammaproteobacteria	Alteromonadales	Pseudoalteromonadaceae	Pseudoalteromonas	0	0.0003	-0.0003	0.192824	0.667495
Bacteroidetes	Bacteroidia	Bacteroidales	Prevotellaceae	Prevotella	0	0.0019	-0.0019	0.192824	0.667495
Firmicutes	Bacilli	Bacillales	Bacillaceae	Pontibacillus	0.0006	0	0.0006	0.19302	0.667495
Bacteroidetes	Bacteroidia	Bacteroidales	Prevotellaceae	Prevotella	0.0018	0	0.0018	0.19302	0.667495
Actinobacteria	Actinobacteria	Actinomycetales	Actinomycetaceae	Actinomyces	0	0.0003	-0.0003	0.19302	0.667495
Actinobacteria	Actinobacteria	Actinomycetales	Actinomycetaceae	Actinomyces	0	0.0005	-0.0005	0.19302	0.667495
Firmicutes	Clostridia	Clostridiales	ClostridialesFamilyXI.IncertaeSedis		0.0006	0.0041	-0.0035	0.19562	0.667495
Firmicutes	Clostridia	Clostridiales	Lachnospiraceae	Shuttleworthia	0	0.002	-0.002	0.195949	0.667495
Bacteroidetes	Bacteroidia	Bacteroidales	Bacteroidaceae	Bacteroides	0.0002	0.0001	0.0001	0.198321	0.667495
Actinobacteria	Actinobacteria	Actinomycetales	Actinomycetaceae	Actinomyces	0.0002	0.0008	-0.0007	0.199305	0.667495
Actinobacteria	Actinobacteria	Actinomycetales	Corynebacteriaceae	Corynebacterium	0.0002	0.0006	-0.0005	0.202723	0.667495
Proteobacteria	Gammaproteobacteria	Enterobacteriales	Enterobacteriaceae	Serratia	0.0007	0.0015	-0.0008	0.205383	0.667495
Firmicutes	Bacilli	Turicibacterales	Turicibacteraceae		0.0001	0.0007	-0.0005	0.222111	0.6975
Firmicutes	Clostridia	Clostridiales	Lachnospiraceae		0.0058	0.0123	-0.0065	0.222707	0.6975
Firmicutes	Clostridia	Clostridiales	ClostridialesFamilyXIII.IncertaeSedis	Mogibacterium	0.0001	0.0022	-0.002	0.226206	0.6975
Firmicutes	Clostridia	Clostridiales	Veillonellaceae	Veillonella	0.0001	0.0006	-0.0005	0.228029	0.6975
Proteobacteria	Betaproteobacteria	Neisseriales	Neisseriaceae	Neisseria	0.0036	0.018	-0.0144	0.235479	0.70956
Bacteroidetes	Bacteroidia	Bacteroidales	Bacteroidaceae	Bacteroides	0	0.0002	-0.0002	0.256262	0.70956
Firmicutes	Clostridia	Clostridiales	Veillonellaceae	Selenomonas	0	0.0009	-0.0009	0.256613	0.70956
Bacteroidetes	Bacteroidia	Bacteroidales	Prevotellaceae	Prevotella	0	0.0005	-0.0004	0.256613	0.70956
Bacteroidetes	Bacteroidia	Bacteroidales	Prevotellaceae	Prevotella	0.0003	0.001	-0.0007	0.258168	0.70956
Bacteroidetes	Bacteroidia	Bacteroidales	Prevotellaceae	Prevotella	0.0023	0.0112	-0.0089	0.258304	0.70956
Actinobacteria	Actinobacteria	Actinomycetales	Corynebacteriaceae		0.0001	0.0002	-0.0001	0.259052	0.70956
Fusobacteria	Fusobacteria	Fusobacteriales	Fusobacteriaceae	Fusobacterium	0.0002	0.0004	-0.0002	0.259262	0.70956
Firmicutes	Clostridia	Clostridiales	Ruminococcaceae	Oscillospira	0	0.0002	-0.0001	0.270099	0.71837
Proteobacteria	Gammaproteobacteria	Enterobacteriales	Enterobacteriaceae	Erwinia	0	0.0002	-0.0001	0.283847	0.71837
Bacteroidetes	Bacteroidia	Bacteroidales			0	0.0002	-0.0001	0.283847	0.71837
Firmicutes	Clostridia	Clostridiales	ClostridialesFamilyXI.IncertaeSedis	Finegoldia	0	0.001	-0.001	0.296421	0.71837
Proteobacteria	Gammaproteobacteria	Vibrionales	Vibrionaceae	Vibrio	0	0.0002	-0.0002	0.296421	0.71837
Bacteroidetes	Bacteroidia	Bacteroidales	Porphyromonadaceae	Tannerella	0	0.0002	-0.0002	0.296421	0.71837
Proteobacteria	Gammaproteobacteria	Pasteurellales	Pasteurellaceae	Aggregatibacter	0	0.0003	-0.0003	0.296421	0.71837
Firmicutes	Clostridia	Clostridiales	Lachnospiraceae		0	0.0002	-0.0002	0.296421	0.71837
Proteobacteria	Betaproteobacteria	Neisseriales	Neisseriaceae	Neisseria	0	0.0004	-0.0004	0.296421	0.71837
Proteobacteria	Gammaproteobacteria	Enterobacteriales	Enterobacteriaceae	Klebsiella	0.0003	0.0063	-0.006	0.297018	0.71837
Firmicutes	Bacilli	Lactobacillales	Streptococcaceae	Streptococcus	0.0011	0.0007	0.0003	0.304082	0.726999
Firmicutes	Clostridia	Clostridiales	Lachnospiraceae	Clostridium	0.0002	0.0001	0.0001	0.314644	0.736183
Bacteroidetes	Bacteroidia	Bacteroidales	Prevotellaceae	Prevotella	0.0001	0.0006	-0.0005	0.315001	0.736183
Actinobacteria	Actinobacteria	Actinomycetales	Micrococcaceae	Rothia	0.0007	0.002	-0.0014	0.327723	0.755721
Proteobacteria	Gammaproteobacteria	Enterobacteriales	Enterobacteriaceae	Serratia	0.0001	0.0002	-0.0001	0.330628	0.755721
Actinobacteria	Actinobacteria	Bifidobacteriales	Bifidobacteriaceae	Bifidobacterium	0.0004	0.0015	-0.0012	0.340413	0.76076
Proteobacteria	Betaproteobacteria	Neisseriales	Neisseriaceae	Neisseria	0.0004	0.0024	-0.0021	0.342825	0.76076
Proteobacteria	Betaproteobacteria	Neisseriales	Neisseriaceae	Simonsiella	0.0001	0.0004	-0.0003	0.350947	0.76076
Firmicutes	Bacilli	Lactobacillales	Streptococcaceae	Streptococcus	0.0001	0.0001	-0.0001	0.363409	0.76076
Bacteroidetes	Bacteroidia	Bacteroidales	Prevotellaceae	Prevotella	0.0002	0.0004	-0.0002	0.363882	0.76076
Actinobacteria	Actinobacteria	Bifidobacteriales	Bifidobacteriaceae	Bifidobacterium	0.0001	0.0013	-0.0012	0.364118	0.76076
Bacteroidetes	Bacteroidia	Bacteroidales	Prevotellaceae	Prevotella	0.0003	0.0001	0.0002	0.364118	0.76076
Actinobacteria	Actinobacteria	Bifidobacteriales	Bifidobacteriaceae	Alloscardovia	0.0002	0.0013	-0.0011	0.36649	0.76076
Bacteroidetes	Bacteroidia	Bacteroidales	Prevotellaceae	Prevotella	0.0018	0.0063	-0.0045	0.370203	0.76076
Firmicutes	Bacilli	Lactobacillales	Streptococcaceae	Streptococcus	0.0015	0.0009	0.0006	0.385607	0.76076
Firmicutes	Clostridia	Clostridiales	Lachnospiraceae	Dorea	0.0036	0.0016	0.0019	0.385646	0.76076
Firmicutes	Bacilli	Gemellales	Gemellaceae	Gemella	0.0059	0.0308	-0.0249	0.387076	0.76076
Firmicutes	Clostridia	Clostridiales	Ruminococcaceae	Faecalibacterium	0.0006	0.0016	-0.001	0.393467	0.76076
Actinobacteria	Actinobacteria	Actinomycetales			0.0003	0.0001	0.0002	0.399036	0.76076
Proteobacteria	Gammaproteobacteria	Enterobacteriales	Enterobacteriaceae	Escherichia	0.0041	0.0059	-0.0018	0.403543	0.76076
Firmicutes	Bacilli	Lactobacillales	Lactobacillaceae	Lactobacillus	0.0001	0.0005	-0.0003	0.412293	0.76076
Firmicutes	Clostridia	Clostridiales	Ruminococcaceae	Oscillospira	0	0.0002	-0.0002	0.422363	0.76076
Bacteroidetes	Bacteroidia	Bacteroidales	Prevotellaceae	Prevotella	0.0003	0.0028	-0.0025	0.422891	0.76076
Firmicutes	Bacilli	Lactobacillales	Lactobacillaceae	Lactobacillus	0.0006	0.0014	-0.0008	0.431641	0.76076
Firmicutes	Bacilli	Bacillales	Staphylococcaceae	Staphylococcus	0.156	0.1194	0.0367	0.448615	0.76076
Tenericutes	Mollicutes	Mycoplasmatales	Mycoplasmataceae	Mycoplasma	0.0001	0.0005	-0.0003	0.455646	0.76076
Actinobacteria	Actinobacteria	Bifidobacteriales	Bifidobacteriaceae	Bifidobacterium	0.0009	0.0482	-0.0473	0.460076	0.76076
Firmicutes	Bacilli	Lactobacillales	Enterococcaceae	Enterococcus	0.098	0.0014	0.0966	0.46391	0.76076
Bacteroidetes	Bacteroidia	Bacteroidales	Porphyromonadaceae	Porphyromonas	0.0001	0.0002	-0.0001	0.464208	0.76076
Firmicutes	Clostridia	Clostridiales	Lachnospiraceae	Lachnobacterium	0.0001	0.0003	-0.0002	0.464208	0.76076
Actinobacteria	Actinobacteria	Bifidobacteriales	Bifidobacteriaceae	Bifidobacterium	0.0001	0.0002	-0.0002	0.464208	0.76076
Actinobacteria	Actinobacteria	Actinomycetales	Corynebacteriaceae	Corynebacterium	0.0008	0.0091	-0.0083	0.464335	0.76076
Bacteroidetes	Bacteroidia	Bacteroidales	Prevotellaceae	Prevotella	0.0007	0.0027	-0.0019	0.466531	0.76076
Firmicutes	Bacilli	Bacillales	Bacillaceae	Oceanobacillus	0	0.0006	-0.0006	0.46816	0.76076
Bacteroidetes	Bacteroidia	Bacteroidales			0	0.0004	-0.0004	0.46816	0.76076
Bacteroidetes	Bacteroidia	Bacteroidales			0	0.0009	-0.0009	0.46816	0.76076
Bacteroidetes	Bacteroidia	Bacteroidales			0	0.0008	-0.0008	0.46816	0.76076
Bacteroidetes	Bacteroidia	Bacteroidales			0	0.0002	-0.0002	0.46816	0.76076
Firmicutes	Clostridia	Clostridiales	Veillonellaceae	Selenomonas	0	0.0007	-0.0007	0.46816	0.76076
Firmicutes	Clostridia	Clostridiales	Ruminococcaceae	Eubacterium	0	0.0002	-0.0002	0.46816	0.76076
Proteobacteria	Gammaproteobacteria	Pasteurellales	Pasteurellaceae	Haemophilus	0	0.0002	-0.0002	0.46816	0.76076
Bacteroidetes	Bacteroidia	Bacteroidales			0	0.0006	-0.0006	0.46816	0.76076
Bacteroidetes	Bacteroidia	Bacteroidales	Prevotellaceae	Prevotella	0.0001	0.0005	-0.0003	0.484199	0.780723
Firmicutes	Clostridia	Clostridiales	Peptostreptococcaceae	Peptostreptococcus	0.0003	0.0084	-0.0081	0.519398	0.831037
Firmicutes	Bacilli	Lactobacillales	Lactobacillaceae	Lactobacillus	0.0016	0.0004	0.0012	0.533396	0.843853
Firmicutes	Clostridia	Clostridiales	Ruminococcaceae	Oscillospira	0.0002	0.0005	-0.0003	0.535522	0.843853
Firmicutes	Clostridia	Clostridiales	Veillonellaceae	Veillonella	0.0001	0.0005	-0.0004	0.539909	0.844369
Firmicutes	Clostridia	Clostridiales	Lachnospiraceae	Blautia	0.0024	0.0023	0.0001	0.559528	0.847286
Actinobacteria	Actinobacteria	Coriobacteriales	Coriobacteriaceae	Collinsella	0.0001	0.0004	-0.0003	0.58226	0.847286
Bacteroidetes	Flavobacteria	Flavobacteriales	Flavobacteriaceae	Capnocytophaga	0.0002	0.0006	-0.0004	0.58226	0.847286
Proteobacteria	Gammaproteobacteria	Pasteurellales	Pasteurellaceae	Haemophilus	0.0006	0.0023	-0.0017	0.588228	0.847286
Bacteroidetes	Bacteroidia	Bacteroidales	Prevotellaceae	Prevotella	0.0001	0.0002	-0.0001	0.592237	0.847286
Proteobacteria	Betaproteobacteria	Neisseriales	Neisseriaceae	Neisseria	0	0.0002	-0.0002	0.592237	0.847286
Actinobacteria	Actinobacteria	Actinomycetales	Actinomycetaceae	Actinomyces	0.0001	0.0005	-0.0004	0.592237	0.847286
Bacteroidetes	Bacteroidia	Bacteroidales	Bacteroidaceae	Bacteroides	0.0003	0.0002	0.0001	0.594282	0.847286
Bacteroidetes	Bacteroidia	Bacteroidales	Bacteroidaceae	Bacteroides	0.0005	0.0005	-0.0001	0.594362	0.847286
Firmicutes	Bacilli	Bacillales	Staphylococcaceae	Staphylococcus	0.0024	0	0.0023	0.601622	0.847286
Tenericutes	Erysipelotrichi	Erysipelotrichales	Erysipelotrichaceae		0.0004	0.0001	0.0003	0.601622	0.847286
Firmicutes	Bacilli	Bacillales	Bacillaceae	Anoxybacillus	0.0001	0.0002	-0.0001	0.602998	0.847286
Tenericutes	Mollicutes	Mycoplasmatales	Mycoplasmataceae	Mycoplasma	0.0028	0.0025	0.0003	0.607406	0.847286
Firmicutes	Clostridia	Clostridiales	Veillonellaceae	Veillonella	0.0015	0.002	-0.0005	0.612541	0.847286
Bacteroidetes	Bacteroidia	Bacteroidales	Porphyromonadaceae	Parabacteroides	0	0.0002	-0.0001	0.618829	0.847286
Firmicutes	Bacilli	Lactobacillales	Streptococcaceae	Streptococcus	0.0083	0.027	-0.0187	0.620057	0.847286
Verrucomicrobia	Verrucomicrobiae	Verrucomicrobiales	Verrucomicrobiaceae	Akkermansia	0.0001	0.0002	-0.0001	0.623344	0.847286
Firmicutes	Clostridia	Clostridiales	Clostridiaceae		0	0.0004	-0.0003	0.645722	0.847286
Firmicutes	Clostridia	Clostridiales	Clostridiaceae	Clostridium	0	0.0002	-0.0002	0.645722	0.847286
Actinobacteria	Actinobacteria	Bifidobacteriales	Bifidobacteriaceae	Parascardovia	0	0.0002	-0.0001	0.645722	0.847286
Bacteroidetes	Bacteroidia	Bacteroidales	Prevotellaceae	Prevotella	0.0011	0.0448	-0.0437	0.654682	0.847286
Fusobacteria	Fusobacteria	Fusobacteriales	Fusobacteriaceae	Leptotrichia	0.0007	0.0021	-0.0014	0.662368	0.847286
Proteobacteria	Epsilonproteobacteria	Campylobacterales	Campylobacteraceae	Campylobacter	0.0001	0.0002	-0.0002	0.666425	0.847286
Fusobacteria	Fusobacteria	Fusobacteriales	Fusobacteriaceae	Fusobacterium	0.0001	0.0001	0	0.666425	0.847286
Firmicutes	Bacilli	Lactobacillales	Lactobacillaceae	Lactobacillus	0.0003	0.0006	-0.0004	0.66856	0.847286
Bacteroidetes	Bacteroidia	Bacteroidales	Prevotellaceae	Prevotella	0.0002	0.0008	-0.0006	0.668696	0.847286
Fusobacteria	Fusobacteria	Fusobacteriales	Fusobacteriaceae	Fusobacterium	0.0029	0.0148	-0.0119	0.670188	0.847286
Bacteroidetes	Bacteroidia	Bacteroidales	Bacteroidaceae	Bacteroides	0.0006	0.0003	0.0004	0.673387	0.847286
Bacteroidetes	Bacteroidia	Bacteroidales	Porphyromonadaceae	Porphyromonas	0.0001	0.0002	-0.0001	0.673777	0.847286
Firmicutes	Clostridia	Clostridiales	Clostridiaceae		0.0007	0.0002	0.0005	0.674115	0.847286
Firmicutes	Bacilli	Bacillales	Paenibacillaceae	Brevibacillus	0.0564	0.048	0.0084	0.676199	0.847286
Bacteroidetes	Bacteroidia	Bacteroidales	Prevotellaceae	Prevotella	0	0.0004	-0.0004	0.676199	0.847286
Firmicutes	Clostridia	Clostridiales	Veillonellaceae	Selenomonas	0	0.0007	-0.0007	0.676199	0.847286
Proteobacteria	Betaproteobacteria	Neisseriales	Neisseriaceae	Neisseria	0.0002	0.0006	-0.0004	0.690901	0.860524
Proteobacteria	Gammaproteobacteria	Pseudomonadales	Moraxellaceae	Moraxella	0.0002	0.0002	-0.0001	0.713585	0.880406
Firmicutes	Clostridia	Clostridiales	Ruminococcaceae		0.0004	0.0002	0.0002	0.71533	0.880406
Proteobacteria	Gammaproteobacteria	Pasteurellales	Pasteurellaceae	Aggregatibacter	0.0011	0.0004	0.0007	0.731619	0.895157
Chloroflexi					0.0003	0.0011	-0.0008	0.737236	0.896755
Firmicutes	Clostridia	Clostridiales	Lachnospiraceae		0.0002	0.0007	-0.0004	0.743951	0.899662
Firmicutes	Bacilli	Lactobacillales	Lactobacillaceae	Lactobacillus	0.0005	0.0001	0.0005	0.759243	0.907983
Proteobacteria	Gammaproteobacteria	Pasteurellales	Pasteurellaceae	Actinobacillus	0.03	0.0019	0.0281	0.759563	0.907983
Proteobacteria	Gammaproteobacteria	Xanthomonadales	Xanthomonadaceae	Stenotrophomonas	0.0975	0.0002	0.0973	0.770414	0.915692
Actinobacteria	Actinobacteria	Bifidobacteriales	Bifidobacteriaceae	Bifidobacterium	0.0001	0.0001	0	0.780191	0.91985
Firmicutes	Clostridia	Clostridiales	Lachnospiraceae		0.0001	0.0008	-0.0006	0.790611	0.91985
Firmicutes	Bacilli	Lactobacillales	Lactobacillaceae	Lactobacillus	0.0001	0.0001	0	0.791804	0.91985
Proteobacteria	Gammaproteobacteria	Pseudomonadales	Pseudomonadaceae	Pseudomonas	0.0002	0.0002	0	0.792699	0.91985
Firmicutes	Bacilli	Lactobacillales	Lactobacillaceae	Lactobacillus	0.0005	0.0007	-0.0002	0.799817	0.91985
Firmicutes	Clostridia	Clostridiales	Clostridiaceae		0.0001	0.0005	-0.0004	0.800447	0.91985
Firmicutes	Bacilli	Lactobacillales	Streptococcaceae	Streptococcus	0.002	0.0007	0.0013	0.806733	0.92198
Firmicutes	Clostridia	Clostridiales	Lachnospiraceae		0.0006	0.0007	-0.0001	0.820398	0.930053
Firmicutes	Clostridia	Clostridiales	Veillonellaceae	Megasphaera	0.0003	0.0014	-0.0011	0.822739	0.930053
Tenericutes	Erysipelotrichi	Erysipelotrichales	Erysipelotrichaceae	Catenibacterium	0.0001	0.0002	-0.0001	0.845504	0.95016
Firmicutes	Bacilli	Lactobacillales	Lactobacillaceae	Lactobacillus	0.009	0.0036	0.0054	0.852	0.95016
Firmicutes	Bacilli	Lactobacillales	Streptococcaceae	Streptococcus	0.0002	0.0002	0	0.85423	0.95016
Actinobacteria	Actinobacteria	Actinomycetales	Propionibacteriaceae	Propionibacterium	0.0004	0.0003	0.0001	0.8664	0.95857
Firmicutes	Bacilli	Lactobacillales	Enterococcaceae	Enterococcus	0.0018	0.0714	-0.0695	0.879979	0.968443
Bacteroidetes	Bacteroidia	Bacteroidales	Porphyromonadaceae		0	0.0002	-0.0002	0.896432	0.976219
Tenericutes	Erysipelotrichi	Erysipelotrichales	Erysipelotrichaceae	Bulleidia	0	0.0002	-0.0002	0.896432	0.976219
Firmicutes	Bacilli	Lactobacillales	Streptococcaceae	Streptococcus	0	0.0003	-0.0003	0.930816	0.980043
Firmicutes	Clostridia	Clostridiales	Eubacteriaceae	Eubacterium	0	0.0002	-0.0001	0.930816	0.980043
Firmicutes	Clostridia	Clostridiales	Veillonellaceae	Selenomonas	0	0.0004	-0.0004	0.930816	0.980043
Firmicutes	Clostridia	Clostridiales	ClostridialesFamilyXIII.IncertaeSedis	Eubacterium	0.0001	0.0003	-0.0002	0.930816	0.980043
Proteobacteria	Gammaproteobacteria	Pasteurellales	Pasteurellaceae	Haemophilus	0.0009	0.0009	0	0.932976	0.980043
Firmicutes	Bacilli	Bacillales	Staphylococcaceae	Staphylococcus	0.0015	0.0007	0.0008	0.935241	0.980043
Bacteroidetes	Bacteroidia	Bacteroidales	Porphyromonadaceae	Porphyromonas	0.0014	0.006	-0.0045	0.939783	0.980043
Bacteroidetes	Bacteroidia	Bacteroidales	Prevotellaceae	Prevotella	0.0001	0.0004	-0.0003	0.944426	0.980043
Proteobacteria	Betaproteobacteria	Burkholderiales	Oxalobacteraceae	Janthinobacterium	0.0003	0	0.0002	0.965376	0.980043
Firmicutes	Bacilli	Lactobacillales	Lactobacillaceae	Lactobacillus	0.0009	0.0002	0.0007	0.965391	0.980043
Bacteroidetes	Bacteroidia	Bacteroidales	Prevotellaceae	Prevotella	0.0002	0.0001	0	0.965391	0.980043
Firmicutes	Clostridia	Clostridiales	Ruminococcaceae	Oscillospira	0.0001	0.0001	0	0.974092	0.980043
Bacteroidetes	Bacteroidia	Bacteroidales			0.0001	0.0002	0	0.974092	0.980043
Firmicutes	Bacilli	Lactobacillales	Carnobacteriaceae	Granulicatella	0.0027	0.0007	0.002	0.97415	0.980043
Tenericutes	Erysipelotrichi	Erysipelotrichales	Erysipelotrichaceae		0.0001	0.0002	-0.0001	0.976606	0.980043
Bacteroidetes	Bacteroidia	Bacteroidales	Porphyromonadaceae	Parabacteroides	0.0004	0.0003	0.0001	0.979397	0.980043
Firmicutes	Bacilli	Lactobacillales	Streptococcaceae	Lactococcus	0.0029	0.0008	0.0021	0.980043	0.980043
